# Supplementary material for: The motion of catalytically active colloids approaching a surface
Source: Soft Matter. 2025 Mar 5;21(13):2541–7. doi: 10.1039/d4sm01387e (PMC11894793; doi:10.1039/d4sm01387e)
Supplement: SM-021-D4SM01387E-s002 [file SM-021-D4SM01387E-s002.zip › 221209_analysis.ipynb]

# %% [code]
import matplotlib as mpl
import matplotlib.pyplot as plt
import numpy as np
import pandas as pd
import glob
from scipy.optimize import curve_fit

# %% [markdown]
# Height dependent D and v

# %% [code]
msd_list = [] #msd of multiple experiments

files = glob.glob(r'../raw_data\microscope_with_acoustic_tweezers\221209_0.1wt%H2O2\*')

z_bins = np.array([0,1.5,7.5,13.5,19.5,25.5,31.5,37.5])
v_passive = -670 #nm/s

for i in range(len(files)):
    
    msd_exp = [] #msd of experiment

    data = pd.read_excel(files[i], index_col=0)
    time = data['time']
    x = 2*data['x']/1000 #x data (multiplied by a factor 2 because a 20x objective was used but in the software a 40x objective was selected)
    y = 2*data['y']/1000 #y data (same reason)
    z = data['z']/1000 #z data
    a = data['amplitude'] #amplitude of th acoustic tweezers
    
    z_substrate = np.mean(z[:10]) - 0.75 #z value of substrate
    
    #calculate frames per second (fps)
    if time[2]-time[1] > 0.01:
        fps = 1/(time[2]-time[1])
    else:
        fps = 1/(time[2]-time[1])/60

    #take gravity into account
    z_new = z - v_passive/1000*np.arange(0,len(z))/fps
    
    for current_bin in range(len(z_bins)-1): #loop over all z-bins
        
        msd = np.zeros([40]) #for storing mean-squared displacements (MSDs)
        lagtime = np.arange(1,len(msd)+1,1)/fps #lagtimes considered for calculating msd

        for k in range(len(msd)): #loop over lagtime
            x2,y2,z2 = [],[],[] #x-squared, y-squared, z-squared
            k = k+1
            
            #store data within current z-bin
            current_bin_data = []
            for frame in range(len(z)):
                if z[frame] > z_substrate+z_bins[current_bin] and z[frame] < z_substrate+z_bins[current_bin+1]:
                    if abs(np.diff(x)[frame-1]) < 1 and abs(np.diff(y)[frame-1]) < 1 and abs(np.diff(z)[frame-1]) < 1 and np.sum(a[frame-int(fps):frame+int(fps)]) == 0:
                        current_bin_data.append(frame)
            print('current bin '+str(current_bin+1)+', lag time '+str(k)+', datapoints: '+str(len(current_bin_data)))
            
            #if any data within current z-bin, calculate msd of that data
            if len(current_bin_data) > 0:
                for frame in range(len(current_bin_data)-k):
                    if current_bin_data[frame+k] - current_bin_data[frame] == k: #check for time-gaps (only calculate msd if time difference = lagtime)
                        x2.append((x[current_bin_data[frame+k]]-x[current_bin_data[frame]])**2)
                        y2.append((y[current_bin_data[frame+k]]-y[current_bin_data[frame]])**2)
                        z2.append((z_new[current_bin_data[frame+k]]-z_new[current_bin_data[frame]])**2)
                msd[k-1] = np.mean(x2) + np.mean(y2) + np.mean(z2)
        msd_exp.append(msd)
    msd_list.append(msd_exp)

# %% [code]
def fit2D(t, D, v): #fit function for 2D trajectories
    return 4*D*t + v**2*t**2
def fit3D(t, D, v):#fit function for 3D trajectories
    return 6*D*t + v**2*t**2

tmax = 0.3 #fit up to this lagtime
D_list, v_list = [], [] #list of fit constants
msd_filtered_out,msd_filtered_in = [], [] #list of msds filtered out and are kept

for j in range(len(msd_list)): #loop over all experiments
    D_exp, v_exp = [], [] #fit constants for current experiment
    msd_filtered_out_exp, msd_filtered_in_exp = [], []
    
    for i in range(len(msd_list[j])): #loop over each bin
        im = pd.DataFrame({'msd [nm2]': msd_list[j][i]},index=lagtime)
        im.index.name = 'lag time'
        
        if not np.isnan(msd_list[j][i][:int(tmax*fps)]).any() and not np.sum(msd_list[j][i][:int(tmax*fps)]) == 0: #check if msd of current bin exists and is sufficiently long
            if i == 0: #2D data
                [D, v], pcov = curve_fit(fit2D, np.array(im.index)[0:int(np.round(tmax*fps))], np.ravel(np.array(im))[0:int(np.round(tmax*fps))],p0=[0.1,1])
                perr = np.sqrt(np.diag(pcov)) #standard deviation
                
                if perr[0]/D < 0.1 and perr[1]/v < 0.1: #check if fit is smaller than 7.5% standard deviation
                    D_exp.append(D)
                    v_exp.append(v)
                    msd_filtered_in_exp.append(i)
                else:
                    D_exp.append(float('nan'))
                    v_exp.append(float('nan'))
                    msd_filtered_out_exp.append(i)
            else: #3D data
                [D, v], pcov = curve_fit(fit3D, np.array(im.index)[0:int(np.round(tmax*fps))], np.ravel(np.array(im))[0:int(np.round(tmax*fps))],p0=[0.1,1])
                perr = np.sqrt(np.diag(pcov))
                
                if perr[0]/D < 0.1 and perr[1]/v < 0.1: #check if fit is smaller than 7.5% standard deviation
                    D_exp.append(D)
                    v_exp.append(v)
                    msd_filtered_in_exp.append(i)
                else:
                    D_exp.append(float('nan'))
                    v_exp.append(float('nan'))
                    msd_filtered_out_exp.append(i)
        else:
            D_exp.append(float('nan'))
            v_exp.append(float('nan'))
            msd_filtered_out_exp.append(i)
    D_list.append(np.array(D_exp))
    v_list.append(np.array(v_exp))
    msd_filtered_out.append(msd_filtered_out_exp)
    msd_filtered_in.append(msd_filtered_in_exp)

# %% [code]
fig, ax = plt.subplots(1,5,figsize=(10,2),dpi=600)

yrange = [1,1,1,1,1] #max value of y axis to be plotted
z0 = np.mean(z_bins[:2])

for exp in range(len(msd_filtered_out)):
    
    for i in range(len(msd_filtered_out[exp])):
        if msd_filtered_out[exp][i] < 5: #only plot first 5 z-bins
            ax[msd_filtered_out[exp][i]].plot(lagtime, msd_list[exp][msd_filtered_out[exp][i]],'.',color='red')
            if msd_filtered_out[exp][i] == 0:
                ax[msd_filtered_out[exp][i]].plot(lagtime, fit2D(lagtime, D_list[exp][msd_filtered_out[exp][i]], v_list[exp][msd_filtered_out[exp][i]]),color='red')
            else:
                ax[msd_filtered_out[exp][i]].plot(lagtime, fit3D(lagtime, D_list[exp][msd_filtered_out[exp][i]], v_list[exp][msd_filtered_out[exp][i]]),color='red')
                
    for i in range(len(msd_filtered_in[exp])):
        if msd_filtered_in[exp][i] < 5: #only plot first 5 z-bins
            ax[msd_filtered_in[exp][i]].plot(lagtime, msd_list[exp][msd_filtered_in[exp][i]],'.',color='green')
            if msd_filtered_in[exp][i] == 0:
                ax[msd_filtered_in[exp][i]].plot(lagtime, fit2D(lagtime, D_list[exp][msd_filtered_in[exp][i]], v_list[exp][msd_filtered_in[exp][i]]),color='green')
            else:
                ax[msd_filtered_in[exp][i]].plot(lagtime, fit3D(lagtime, D_list[exp][msd_filtered_in[exp][i]], v_list[exp][msd_filtered_in[exp][i]]),color='green')

for i in range(5):
    ax[i].set_xlim([0,0.5])
    ax[i].set_ylim([-0.1*yrange[i],yrange[i]])
    ax[i].set_title('z = '+str(z_bins[i]-z0)+'-'+str(z_bins[i+1]-z0)+r' $\mu$m')
    ax[i].set_xlabel(r'lag time [s]')
    ax[i].set_ylabel(r'MSD [$\mu$m$^{2}$]')
    
fig.tight_layout()

# %% [code]
mean_D = np.zeros(6)
std_D = np.zeros(6)

for j in range(6):
    D1 = []
    for i in range(len(D_list)):
        if np.isnan(D_list[i][j]) == False:
            D1.append(D_list[i][j])
    mean_D[j] = np.mean(D1)
    std_D[j] = np.std(D1)

# %% [code]
mean_D

# %% [code]
std_D

# %% [code]
font = {'size'   : 10}
mpl.rc('font', **font)

def faxen(h, R):
    gamma = R/(h+R)
    return 1 - 9/16*gamma + 1/8*gamma**3 - 45/256*gamma**4 - 1/16*gamma**5

R = 2.25
z0 = 0.75
D_bulk = (1.38e-23*296.15)/(6*np.pi*0.0009321*R)*1e18
h_rel_01 = np.array([0.16888889,1.83555556,4.50222222,7.16888889,9.83555556])
mean_D_01 = np.array([0.05827408,0.08012074,0.09357983,0.09713742,0.10915681])
std_D_01 = np.array([0.00700932,0.00080675,0.00846558,0.00961535,0.00596971])

fig, ax = plt.subplots(1, 1, figsize=(6/2.54,6/2.54), dpi=600)

ax.plot(h_rel_01,mean_D_01/D_bulk,'o',color='purple',label='0.1 wt%')
ax.fill_between(h_rel_01,(mean_D_01-std_D_01)/D_bulk,(mean_D_01+std_D_01)/D_bulk,color='purple',alpha=0.1,ec=None)

ax.plot(10,10,'s',color='green',label='0.5 wt%')

ax.plot(np.arange(0,15,0.1),faxen(np.arange(0,15,0.1),R),label='model',color='black')

ax.set_ylim([0,1.2])
ax.set_xlim([-0.25,11])

ax.set_xlabel(r'h/R')
ax.set_ylabel(r'D/D$_\mathrm{bulk}$')

ax.set_xticks([0,5,10],[0,5,10])
ax.set_yticks([0,0.25,0.5,0.75,1],[0,0.25,0.5,0.75,1])

ax.legend(loc=4, borderpad=0.2, handlelength=0.6, labelspacing=0.1,fontsize=9)

fig.tight_layout()

# %% [code]
mean_v = np.zeros(6)
std_v = np.zeros(6)

for j in range(6):
    v1 = []
    for i in range(len(v_list)):
        if np.isnan(v_list[i][j]) == False:
            v1.append(v_list[i][j])
    mean_v[j] = np.mean(v1)
    std_v[j] = np.std(v1)

# %% [code]
mean_v

# %% [code]
std_v

# %% [code]
font = {'size'   : 8}
mpl.rc('font', **font)

fig, ax = plt.subplots(1, 1, figsize=(4/2.54,4/2.54), dpi=600)

ax.plot(h_rel_01[:5],mean_v[:5],'o',color='purple',label='0.1 wt%')
ax.fill_between(h_rel_01[:5],(mean_v-std_v)[:5],(mean_v+std_v)[:5],color='purple',alpha=0.1,ec=None)

ax.set_ylim([0,6])
ax.set_xlim([-0.5,11])

ax.set_xlabel(r'h/R')
ax.set_ylabel(r'v [$\mathrm{\mu m s^{-1}}$]')

ax.set_xticks([0,5,10],[0,5,10])
ax.set_yticks([0,1,2,3,4,5,6],[0,1,2,3,4,5,6])

fig.tight_layout()

# %% [markdown]
# Bulk and substrate analysis

# %% [code]
folders = ['221209_0.1wt%H2O2','221209_0.1wt%H2O2_0.1mMsalt','221209_0.1wt%H2O2_0.5mMsalt','221209_0.1wt%H2O2_10mMsalt','221209_water']

msd_list_substrate = []
msd_list_bulk = []
x_list = []
y_list = []
z_list = []

fps_list = []

for exp in range(len(folders)):
    
    files = glob.glob(r'..\raw_data\microscope_with_acoustic_tweezers/' + folders[exp] + '\*')

    msd_list_exp_substrate = []
    msd_list_exp_bulk = []
    
    x_exp, y_exp, z_exp = [], [], []

    for i in range(len(files)):
        
        data = pd.read_excel(files[i], index_col=0)
        time = data['time']
        x = 2*data['x']/1000
        y = 2*data['y']/1000
        z = data['z']/1000
        a = data['amplitude']/max(data['amplitude'])

        z_substrate = np.mean(z[:10])

        if time[2]-time[1] > 0.01:
            fps = 1/(time[2]-time[1])
        else:
            fps = 1/(time[2]-time[1])/60

        z_new = z - v_passive/1000*np.arange(0,len(z))/fps
        
        for dimension in range(2): #divide into substrate and bulk data
            msd = np.zeros([40])
            lagtime = np.arange(1,len(msd)+1,1)/fps

            for k in range(len(msd)):
                x2,y2,z2 = [],[],[]
                k = k+1

                current_bin_data = []

                for frame in range(len(z)):
                    if abs(np.diff(z)[frame-1]) < 1 and abs(np.diff(x)[frame-1]) < 1 and abs(np.diff(y)[frame-1]) < 1 and np.sum(a[frame-int(fps):frame+int(fps)]) == 0:
                        if dimension == 0 and z[frame] > z_substrate - 0.75 and z[frame] < z_substrate + 0.75: #select substrate data
                            current_bin_data.append(frame)
                        elif dimension == 1 and z[frame] > z_substrate + 5*2.25: #select bulk data
                            current_bin_data.append(frame)

                print('exp '+str(exp+1)+', file '+str(i+1)+', dimension '+str(dimension+1)+', lag time '+str(k)+', datapoints: '+str(len(current_bin_data)))

                for frame in range(len(current_bin_data)-k):
                    if current_bin_data[frame+k] - current_bin_data[frame] == k:
                        x2.append((x[current_bin_data[frame+k]]-x[current_bin_data[frame]])**2)
                        y2.append((y[current_bin_data[frame+k]]-y[current_bin_data[frame]])**2)
                        if dimension == 0:
                            z2.append((z[current_bin_data[frame+k]]-z[current_bin_data[frame]])**2)
                        elif dimension == 1:
                            z2.append((z_new[current_bin_data[frame+k]]-z_new[current_bin_data[frame]])**2)
                msd[k-1] = np.mean(x2) + np.mean(y2) + np.mean(z2)

            if dimension == 0:
                msd_list_exp_substrate.append(msd)
            if dimension == 1:
                msd_list_exp_bulk.append(msd)
                
            x_exp.append(x[current_bin_data])
            y_exp.append(y[current_bin_data])
            z_exp.append(z[current_bin_data])
            
    msd_list_substrate.append(msd_list_exp_substrate)
    msd_list_bulk.append(msd_list_exp_bulk)
    
    fps_list.append(fps)
    x_list.append(x_exp)
    y_list.append(y_exp)
    z_list.append(z_exp)

# %% [code]
def fit3D(t, D, v):
    return 6*D*t + v**2*t**2
def fit2D(t, D, v):
    return 4*D*t + v**2*t**2

tmax = 1 #fit up to this lagtime

D_list = []
v_list = []
msd_list = []

for exp in range(len(folders)):
    D_list_exp_bulk = []
    D_list_exp_substrate = []
    v_list_exp_bulk = []
    v_list_exp_substrate = []
    msd_list_s, msd_list_b = [], []
    for i in range(len(msd_list_substrate[exp])):
        im = pd.DataFrame({'msd [nm2]': msd_list_substrate[exp][i]},index=lagtime)
        im.index.name = 'lag time'

        [D, v], pcov = curve_fit(fit2D, np.array(im.index)[0:int(np.round(tmax*fps))], np.ravel(np.array(im))[0:int(np.round(tmax*fps))],p0=[0.1,1])
        perr = np.sqrt(np.diag(pcov))
        
        if abs(fit2D(1/fps,D,v) - msd_list_substrate[exp][i][0]) < 0.5*fit2D(1/fps,D,v): #select only msds where the difference between data and fit is less than 50% of the fit
            D_list_exp_substrate.append(D)
            v_list_exp_substrate.append(v)
            msd_list_s.append(msd_list_substrate[exp][i])
        
        im = pd.DataFrame({'msd [nm2]': msd_list_bulk[exp][i]},index=lagtime)
        im.index.name = 'lag time'
        
        if not np.isnan(msd_list_bulk[exp][i][:int(tmax*fps)]).any():
            [D, v], pcov = curve_fit(fit3D, np.array(im.index)[0:int(np.round(tmax*fps))], np.ravel(np.array(im))[0:int(np.round(tmax*fps))],p0=[0.1,1])
            perr = np.sqrt(np.diag(pcov))
            
            if abs(fit3D(1/fps,D,v) - msd_list_bulk[exp][i][0]) < 0.5*fit3D(1/fps,D,v): #select only msds where the difference between data and fit is less than 50% of the fit
                D_list_exp_bulk.append(D)
                v_list_exp_bulk.append(v)
                msd_list_b.append(msd_list_bulk[exp][i])

    D_list.append(D_list_exp_bulk)
    D_list.append(D_list_exp_substrate)
    v_list.append(v_list_exp_bulk)
    v_list.append(v_list_exp_substrate)
    
    msd_list.append(msd_list_b)
    msd_list.append(msd_list_s)

# %% [code]
import pickle

data = {}
data['close_or_far'] = ['far','close','far','close','far','close','far','close','far','close']
data['salt'] = [0,0,0.1,0.1,0.5,0.5,10,10,0,0]
data['fuel'] = [0.1,0.1,0.1,0.1,0.1,0.1,0.1,0.1,0,0]
data['D_list'] = D_list
data['v_list'] = v_list
data['lagtime'] = lagtime
data['msd_list'] = msd_list
data['x_list'] = x_list
data['y_list'] = y_list
data['z_list'] = z_list

pickle.dump(data,open(r'../analyzed_data/221209.p','wb'))

# %% [code]
