# Supplementary material for: The motion of catalytically active colloids approaching a surface
Source: Soft Matter. 2025 Mar 5;21(13):2541–7. doi: 10.1039/d4sm01387e (PMC11894793; doi:10.1039/d4sm01387e)
Supplement: SM-021-D4SM01387E-s002 [file SM-021-D4SM01387E-s002.zip › 230502_analysis.ipynb]

# %% [code]
import matplotlib as mpl
import matplotlib.pyplot as plt
import numpy as np
import pandas as pd
import glob
from scipy.optimize import curve_fit

# %% [code]
msd_list = []

z_bins = np.array([0,1.5,9.5,17.5,25.5,33.5,41.5])
files = glob.glob(r'../raw_data\microscope_with_acoustic_tweezers\230502_0.5wt%H2O2\*')
v_passive = -670 #nm/s

for i in range(len(files)):
    
    msd_exp = [] #msd of experiment

    data = pd.read_excel(files[i], index_col=0)
    time = data['time']
    x = data['x']/1000
    y = data['y']/1000
    z = data['z']/1000
    a = data['amplitude']
    
    z_substrate = np.mean(z[:10]) - 0.75

    if time[2]-time[1] > 0.01:
        fps = 1/(time[2]-time[1])
    else:
        fps = 1/(time[2]-time[1])/60

    z_new = z - v_passive/1000*np.arange(0,len(z))/fps

    for current_bin in range(len(z_bins)-1):
        msd = np.zeros([40])
        lagtime = np.arange(1,len(msd)+1,1)/fps

        for k in range(len(msd)): #lagtime
            x2,y2,z2 = [],[],[]
            k = k+1

            current_bin_data = []

            for frame in range(len(z)):
                if z[frame] > z_substrate+z_bins[current_bin] and z[frame] < z_substrate+z_bins[current_bin+1]:
                    if abs(np.diff(x)[frame-1]) < 1 and abs(np.diff(y)[frame-1]) < 1 and abs(np.diff(z)[frame-1]) < 1 and np.sum(a[frame-int(fps):frame+int(fps)]) == 0:
                        current_bin_data.append(frame)
            print('current bin '+str(current_bin+1)+', lag time '+str(k)+', datapoints: '+str(len(current_bin_data)))
            
            if len(current_bin_data) > 0:
                for frame in range(len(current_bin_data)-k):
                    if current_bin_data[frame+k] - current_bin_data[frame] == k:
                        x2.append((x[current_bin_data[frame+k]]-x[current_bin_data[frame]])**2)
                        y2.append((y[current_bin_data[frame+k]]-y[current_bin_data[frame]])**2)
                        z2.append((z_new[current_bin_data[frame+k]]-z_new[current_bin_data[frame]])**2)
                msd[k-1] = np.mean(x2) + np.mean(y2) + np.mean(z2)
        msd_exp.append(msd)
    msd_list.append(msd_exp)

# %% [code]
def fit2D(t, D, v):
    return 4*D*t + v**2*t**2
def fit3D(t, D, v):
    return 6*D*t + v**2*t**2

tmax = 0.3
D_list, v_list = [], []
msd_filtered_out,msd_filtered_in = [], []
for j in range(len(msd_list)):
    D_exp, v_exp = [], []
    msd_filtered_out_exp, msd_filtered_in_exp = [], []
    for i in range(len(msd_list[j])):
        im = pd.DataFrame({'msd [nm2]': msd_list[j][i]},index=lagtime)
        im.index.name = 'lag time'
        
        if not np.isnan(msd_list[j][i][:int(tmax*fps)]).any() and not np.sum(msd_list[j][i][:int(tmax*fps)]) == 0:
            if i == 0:
                [D, v], pcov = curve_fit(fit2D, np.array(im.index)[0:int(np.round(tmax*fps))], np.ravel(np.array(im))[0:int(np.round(tmax*fps))],p0=[0.1,1])
                perr = np.sqrt(np.diag(pcov))
                
                if perr[0]/D < 0.1 and perr[1]/v < 0.1:
                    D_exp.append(D)
                    v_exp.append(v)
                    msd_filtered_in_exp.append(i)
                else:
                    D_exp.append(float('nan'))
                    v_exp.append(float('nan'))
                    msd_filtered_out_exp.append(i)
            else:
                [D, v], pcov = curve_fit(fit3D, np.array(im.index)[0:int(np.round(tmax*fps))], np.ravel(np.array(im))[0:int(np.round(tmax*fps))],p0=[0.1,1])
                perr = np.sqrt(np.diag(pcov))
                
                if perr[0]/D < 0.1 and perr[1]/v < 0.1:
                    D_exp.append(D)
                    v_exp.append(v)
                    msd_filtered_in_exp.append(i)
                else:
                    D_exp.append(float('nan'))
                    v_exp.append(float('nan'))
                    msd_filtered_out_exp.append(i)
        else:
            D_exp.append(float('nan'))
            v_exp.append(float('nan'))
            msd_filtered_out_exp.append(i)
    D_list.append(np.array(D_exp))
    v_list.append(np.array(v_exp))
    msd_filtered_out.append(msd_filtered_out_exp)
    msd_filtered_in.append(msd_filtered_in_exp)

# %% [code]
fig, ax = plt.subplots(1,4,figsize=(8,2),dpi=600)

yrange = [1,3,4,5]
z0 = np.mean(z_bins[:2])

for exp in range(len(msd_filtered_out)):
    
    for i in range(len(msd_filtered_out[exp])):
        if msd_filtered_out[exp][i] < 4:
            ax[msd_filtered_out[exp][i]].plot(lagtime, msd_list[exp][msd_filtered_out[exp][i]],'.',color='red')
            if msd_filtered_out[exp][i] == 0:
                ax[msd_filtered_out[exp][i]].plot(lagtime, fit2D(lagtime, D_list[exp][msd_filtered_out[exp][i]], v_list[exp][msd_filtered_out[exp][i]]),color='red')
            else:
                ax[msd_filtered_out[exp][i]].plot(lagtime, fit3D(lagtime, D_list[exp][msd_filtered_out[exp][i]], v_list[exp][msd_filtered_out[exp][i]]),color='red')
    
    for i in range(len(msd_filtered_in[exp])):
        if msd_filtered_in[exp][i] < 4:
            ax[msd_filtered_in[exp][i]].plot(lagtime, msd_list[exp][msd_filtered_in[exp][i]],'.',color='green')
            if msd_filtered_in[exp][i] == 0:
                ax[msd_filtered_in[exp][i]].plot(lagtime, fit2D(lagtime, D_list[exp][msd_filtered_in[exp][i]], v_list[exp][msd_filtered_in[exp][i]]),color='green')
            else:
                ax[msd_filtered_in[exp][i]].plot(lagtime, fit3D(lagtime, D_list[exp][msd_filtered_in[exp][i]], v_list[exp][msd_filtered_in[exp][i]]),color='green')

for i in range(4):
    ax[i].set_xlim([0,0.5])
    ax[i].set_ylim([-0.1*yrange[i],yrange[i]])
    ax[i].set_title('z = '+str(z_bins[i]-z0)+'-'+str(z_bins[i+1]-z0)+r' $\mu$m')
    ax[i].set_xlabel(r'lag time [s]')
    ax[i].set_ylabel(r'MSD [$\mu$m$^{2}$]')
    
fig.tight_layout()

# %% [code]
mean_v = np.zeros(5)
std_v = np.zeros(5)

for j in range(5):
    v1 = []
    for i in range(len(v_list)):
        if np.isnan(v_list[i][j]) == False:
            v1.append(v_list[i][j])
    mean_v[j] = np.mean(v1)
    std_v[j] = np.std(v1)

# %% [code]
h_rel = ((z_bins[1:]+z_bins[:-1])/2-z0+0.38)/2.25
h_rel

# %% [code]
mean_v

# %% [code]
std_v

# %% [code]
h_rel_01 = np.array([0.16888889,1.83555556,4.50222222,7.16888889,9.83555556])
mean_v_01 = np.array([1.27675592,1.14426732,1.08907582,1.33170716,1.18141815])
std_v_01 = np.array([0.26859324,0.32358876,0.25945175,0.55265045,0.47903363])

h_rel_05 = np.array([0.16888889,2.28,5.83555556,9.39111111,12.94666667])
mean_v_05 = np.array([1.83766128, 3.26059865, 3.78934125, 3.89776079, 3.15926433])
std_v_05 = np.array([0.27570508, 0.49777355, 1.03027197, 0.56400737, 0.88585627])

# %% [code]
font = {'size'   : 10}
mpl.rc('font', **font)

def velocity(h, factor):
    gamma = 2.25/(h+2.25)
    return factor*(1 - 9/16*gamma + 1/8*gamma**3 - 45/256*gamma**4 - 1/16*gamma**5)

fig, ax = plt.subplots(1, 1, figsize=(6/2.54,6/2.54), dpi=600)

ax.plot(h_rel_01[:5],mean_v_01,'o',color='purple')
ax.fill_between(h_rel_01[:5],(mean_v_01-std_v_01),(mean_v_01+std_v_01),color='purple',alpha=0.1,ec=None)

ax.plot(h_rel_05[:5],mean_v_05,'s',color='green')
ax.fill_between(h_rel_05[:5],(mean_v_05-std_v_05),(mean_v_05+std_v_05),color='green',alpha=0.1,ec=None)

factor, pcov = curve_fit(velocity, h_rel_05[:5], mean_v_05, [4])
ax.plot(np.arange(0,15,0.1),velocity(np.arange(0,15,0.1), factor),'--',color='black')

ax.set_ylim([0,6])
ax.set_xlim([-0.25,11])

ax.set_xlabel(r'h/R')
ax.set_ylabel(r'v [$\mathrm{\mu m s^{-1}}$]')

ax.set_xticks([0,5,10],[0,5,10])
ax.set_yticks([0,1,2,3,4,5,6],[0,1,2,3,4,5,6])

fig.tight_layout()

# %% [code]
folders = ['230502_0.5wt%H2O2','230502_0.5wt%H2O2_0.1mMsalt','230502_0.5wt%H2O2_0.5mMsalt','230502_0.5wt%H2O2_10mMsalt']

msd_list_substrate = []
msd_list_bulk = []

fps_list = []

for exp in range(len(folders)):
    
    files = glob.glob(r'..\raw_data\microscope_with_acoustic_tweezers/' + folders[exp] + '\*')

    msd_list_exp_substrate = []
    msd_list_exp_bulk = []

    for i in range(len(files)):
        
        data = pd.read_excel(files[i], index_col=0)
        time = data['time']
        x = data['x']/1000
        y = data['y']/1000
        z = data['z']/1000
        a = data['amplitude']/max(data['amplitude'])

        z_substrate = np.mean(z[:10])

        if time[2]-time[1] > 0.01:
            fps = 1/(time[2]-time[1])
        else:
            fps = 1/(time[2]-time[1])/60

        z_new = z - v_passive/1000*np.arange(0,len(z))/fps
        
        for dimension in range(2):
            msd = np.zeros([40])
            lagtime = np.arange(1,len(msd)+1,1)/fps

            for k in range(len(msd)):
                x2,y2,z2 = [],[],[]
                k = k+1

                current_bin_data = []

                for frame in range(len(z)):
                    if abs(np.diff(z)[frame-1]) < 1 and abs(np.diff(x)[frame-1]) < 1 and abs(np.diff(y)[frame-1]) < 1 and np.sum(a[frame-int(fps):frame+int(fps)]) == 0:
                        if dimension == 0 and z[frame] > z_substrate - 0.75 and z[frame] < z_substrate + 0.75:
                            current_bin_data.append(frame)
                        elif dimension == 1 and z[frame] > z_substrate + 5*2.25:
                            current_bin_data.append(frame)

                print('exp '+str(exp+1)+', file '+str(i+1)+', dimension '+str(dimension+1)+', lag time '+str(k)+', datapoints: '+str(len(current_bin_data)))

                for frame in range(len(current_bin_data)-k):
                    if current_bin_data[frame+k] - current_bin_data[frame] == k:
                        x2.append((x[current_bin_data[frame+k]]-x[current_bin_data[frame]])**2)
                        y2.append((y[current_bin_data[frame+k]]-y[current_bin_data[frame]])**2)
                        if dimension == 0:
                            z2.append((z[current_bin_data[frame+k]]-z[current_bin_data[frame]])**2)
                        elif dimension == 1:
                            z2.append((z_new[current_bin_data[frame+k]]-z_new[current_bin_data[frame]])**2)
                msd[k-1] = np.mean(x2) + np.mean(y2) + np.mean(z2)

            if dimension == 0:
                msd_list_exp_substrate.append(msd)
            if dimension == 1:
                msd_list_exp_bulk.append(msd)
    msd_list_substrate.append(msd_list_exp_substrate)
    msd_list_bulk.append(msd_list_exp_bulk)
    
    fps_list.append(fps)

# %% [code]
def fit3D(t, D, v):
    return 6*D*t + v**2*t**2
def fit3D_v(t, v):
    D = 0.103
    return 6*D*t + v**2*t**2
def fit2D(t, D, v):
    return 4*D*t + v**2*t**2

tmax = 1

D_list = []
v_list = []
msd_list = []

for exp in range(len(folders)):
    D_list_exp_bulk = []
    D_list_exp_substrate = []
    v_list_exp_bulk = []
    v_list_exp_substrate = []
    msd_list_s, msd_list_b = [], []
    for i in range(len(msd_list_substrate[exp])):
        im = pd.DataFrame({'msd [nm2]': msd_list_substrate[exp][i]},index=lagtime)
        im.index.name = 'lag time'

        if not np.isnan(msd_list_substrate[exp][i][:int(tmax*fps)]).any():
            [D, v], pcov = curve_fit(fit2D, np.array(im.index)[0:int(np.round(tmax*fps))], np.ravel(np.array(im))[0:int(np.round(tmax*fps))],p0=[0.1,1])
            perr = np.sqrt(np.diag(pcov))

            if abs(fit2D(1/fps,D,v) - msd_list_substrate[exp][i][0]) < 0.5*fit2D(1/fps,D,v) and D<0.1:
                D_list_exp_substrate.append(D)
                v_list_exp_substrate.append(v)
                msd_list_s.append(msd_list_substrate[exp][i])
        
        im = pd.DataFrame({'msd [nm2]': msd_list_bulk[exp][i]},index=lagtime)
        im.index.name = 'lag time'
        
        if not np.isnan(msd_list_bulk[exp][i][:int(tmax*fps)]).any():
            if exp == 0:
                D = 0.103 #Stokes-Einstein bulk value
                v, pcov = curve_fit(fit3D_v, np.array(im.index)[0:int(np.round(tmax*fps))], np.ravel(np.array(im))[0:int(np.round(tmax*fps))],p0=[1])
            else:
                [D, v], pcov = curve_fit(fit3D, np.array(im.index)[0:int(np.round(tmax*fps))], np.ravel(np.array(im))[0:int(np.round(tmax*fps))],p0=[0.1,1])
            perr = np.sqrt(np.diag(pcov))
            
            if abs(fit3D(1/fps,D,v) - msd_list_bulk[exp][i][0]) < 0.5*fit3D(1/fps,D,v):
                D_list_exp_bulk.append(D)
                v_list_exp_bulk.append(v)
                msd_list_b.append(msd_list_bulk[exp][i])

    D_list.append(D_list_exp_bulk)
    D_list.append(D_list_exp_substrate)
    v_list.append(v_list_exp_bulk)
    v_list.append(v_list_exp_substrate)
    
    msd_list.append(msd_list_b)
    msd_list.append(msd_list_s)

# %% [code]
import pickle

data = {}
data['close_or_far'] = ['far','close','far','close','far','close','far','close']
data['salt'] = [0,0,0.1,0.1,0.5,0.5,10,10]
data['fuel'] = [0.5,0.5,0.5,0.5,0.5,0.5,0.5,0.5]
data['D_list'] = D_list
data['v_list'] = v_list
data['lagtime'] = lagtime
data['msd_list'] = msd_list

pickle.dump(data,open(r'../analyzed_data/230502.p','wb'))

# %% [code]
