# Supplementary material for: The motion of catalytically active colloids approaching a surface
Source: Soft Matter. 2025 Mar 5;21(13):2541–7. doi: 10.1039/d4sm01387e (PMC11894793; doi:10.1039/d4sm01387e)
Supplement: SM-021-D4SM01387E-s002 [file SM-021-D4SM01387E-s002.zip › plotted_data.txt]

Fig. 3:
0.1% H2O2: D(h=0.17R) = 0.058 [um^2s^-1]
0.1% H2O2: D(h=1.84R) = 0.080 [um^2s^-1]
0.1% H2O2: D(h=4.50R) = 0.094 [um^2s^-1]
0.1% H2O2: D(h=7.17R) = 0.097 [um^2s^-1]
0.1% H2O2: D(h=9.84R) = 0.109 [um^2s^-1]

0.1% H2O2: v(h=0.17R) = 1.28 [ums^-1]
0.1% H2O2: v(h=1.84R) = 1.14 [ums^-1]
0.1% H2O2: v(h=4.50R) = 1.09 [ums^-1]
0.1% H2O2: v(h=7.17R) = 1.33 [ums^-1]
0.1% H2O2: v(h=9.84R) = 1.18 [ums^-1]

0.5% H2O2: v(h=0.17R) = 1.84 [ums^-1]
0.5% H2O2: v(h=2.28R) = 3.26 [ums^-1]
0.5% H2O2: v(h=5.84R) = 3.79 [ums^-1]
0.5% H2O2: v(h=9.39R) = 3.90 [ums^-1]

Fig. 4:
D_bulk 0.1% H2O2, 0 mM NaCl: 0.109 [um^2s^-1]
D_bulk 0.1% H2O2, 0.1 mM NaCl: 0.103 [um^2s^-1]
D_bulk 0.1% H2O2, 0.5 mM NaCl: 0.109 [um^2s^-1]
D_bulk 0.1% H2O2, 10 mM NaCl: 0.099 [um^2s^-1]

D_substrate 0.1% H2O2, 0 mM NaCl: 0.053 [um^2s^-1]
D_substrate 0.1% H2O2, 0.1 mM NaCl: 0.056 [um^2s^-1]
D_substrate 0.1% H2O2, 0.5 mM NaCl: 0.049 [um^2s^-1]

v_bulk 0.1% H2O2, 0 mM NaCl: 0.89 [ums^-1]
v_bulk 0.1% H2O2, 0.1 mM NaCl: 0.63 [ums^-1]
v_bulk 0.1% H2O2, 0.5 mM NaCl: 0.47 [ums^-1]
v_bulk 0.1% H2O2, 10 mM NaCl: 0.20 [ums^-1]

v_substrate 0.1% H2O2, 0 mM NaCl: 0.95 [ums^-1]
v_substrate 0.1% H2O2, 0.1 mM NaCl: 0.50 [ums^-1]
v_substrate 0.1% H2O2, 0.5 mM NaCl: 0.17 [ums^-1]

D_bulk 0.5% H2O2, 0.1 mM NaCl: 0.106 [um^2s^-1]
D_bulk 0.5% H2O2, 0.5 mM NaCl: 0.104 [um^2s^-1]
D_bulk 0.5% H2O2, 10 mM NaCl: 0.109 [um^2s^-1]

D_substrate 0.5% H2O2, 0 mM NaCl: 0.063 [um^2s^-1]
D_substrate 0.5% H2O2, 0.1 mM NaCl: 0.055 [um^2s^-1]
D_substrate 0.5% H2O2, 0.5 mM NaCl: 0.046 [um^2s^-1]
D_substrate 0.5% H2O2, 10 mM NaCl: 0.053 [um^2s^-1]

v_bulk 0.5% H2O2, 0 mM NaCl: 4.49 [ums^-1]
v_bulk 0.5% H2O2, 0.1 mM NaCl: 1.37 [ums^-1]
v_bulk 0.5% H2O2, 0.5 mM NaCl: 0.56 [ums^-1]
v_bulk 0.5% H2O2, 10 mM NaCl: 0.30 [ums^-1]

v_substrate 0.5% H2O2, 0 mM NaCl: 1.96 [ums^-1]
v_substrate 0.5% H2O2, 0.1 mM NaCl: 1.01 [ums^-1]
v_substrate 0.5% H2O2, 0.5 mM NaCl: 0.45 [ums^-1]
v_substrate 0.5% H2O2, 0.5 mM NaCl: 0 [ums^-1]
