# Supplementary material for: The motion of catalytically active colloids approaching a surface
Source: Soft Matter. 2025 Mar 5;21(13):2541–7. doi: 10.1039/d4sm01387e (PMC11894793; doi:10.1039/d4sm01387e)
Supplement: SM-021-D4SM01387E-s002 [file SM-021-D4SM01387E-s002.zip › readme.txt]

221209_analysis.ipynb and 230502_analysis.ipynb: analysis files converting the particle traces (of the acoustic tweezer experiments) into height dependent velocity/diffusion data
